# Supplementary material for: A Doubly Fmoc-Protected Aspartic Acid Self-Assembles into Hydrogels Suitable for Bone Tissue Engineering
Source: Materials (Basel). 2022 Dec 14;15(24):8928. doi: 10.3390/ma15248928 (PMC9784766; doi:10.3390/ma15248928)
Supplement: Supplementary file 1 [file materials-15-08928-s001.zip]

Archive with 1 entries (1 files):
- materials-2048501-supplementary.pdf
